# Supplementary material for: College-to-NFL Stadium Turf Transitions as a Risk Factor for Lower Extremity Non-Contact Injuries in Rookie Players: A 13-Year Cohort Analysis
Source: Healthcare (Basel). 2025 Jun 13;13(12):1415. doi: 10.3390/healthcare13121415 (PMC12193070; doi:10.3390/healthcare13121415)
Supplement: Supplementary file 1 [file healthcare-13-01415-s001.zip]

Archive with 1 entries (1 files):
- healthcare-3649690-supplementary.pdf
